# Supplementary material for: Effect of ITPA Polymorphism on Adverse Drug Reactions of 6-Mercaptopurine in Pediatric Patients with Acute Lymphoblastic Leukemia: A Systematic Review and Meta-Analysis
Source: Pharmaceuticals (Basel). 2022 Mar 29;15(4):416. doi: 10.3390/ph15040416 (PMC9027773; doi:10.3390/ph15040416)
Supplement: Supplementary file 1 [file pharmaceuticals-15-00416-s001.zip]

Archive with 1 entries (1 files):
- pharmaceuticals-1613775-supplementary.pdf
